# Supplementary material for: Induced Sputum Multi-Omics Reveals Airway Signatures of COPD in Smokers: A Pilot Study
Source: Int J Mol Sci. 2026 Feb 28;27(5):2271. doi: 10.3390/ijms27052271 (PMC12984585; doi:10.3390/ijms27052271)
Supplement: Supplementary file 1 [file ijms-27-02271-s001.zip]

Archive with 1 entries (1 files):
- ijms-4120996-supplementary.pdf
